# Supplementary material for: 2-Hydroxy­imino-N′-[1-(2-pyrid­yl)ethyl­idene]propanohydrazide
Source: Acta Crystallogr Sect E Struct Rep Online. 2009 Aug 26;65(Pt 9):o2242. doi: 10.1107/S1600536809033352 (PMC2969988; doi:10.1107/S1600536809033352)
Supplement: Supplementary file 1 [file e-65-o2242-sup1.cif]

##############################################################################
###                                                                        ###
###        Electronic paper (Acta Crystallographica Section E)             ###
###                                                                        ###
##############################################################################
#                                                                            #
# This CIF contains the data in a paper accepted for publication in Acta     #
# Crystallographica Section E. It conforms to the requirements of Notes      #
# for Authors for Section E, and has been peer reviewed under the auspices   #
# of the IUCr Commission on Journals.                                        #
#                                                                            #
# Full details of the Crystallographic Information File format               #
# are given in the paper "The Crystallographic Information File (CIF):       #
# a New Standard Archive File for Crystallography" by S. R. Hall, F. H.      #
# Allen and I. D. Brown [Acta Cryst. (1991), A47, 655-685].                  #
#                                                                            #
# The current version of the core CIF dictionary is obtainable from          #
# ftp://ftp.iucr.org/pub/cif_core.dic. The current version number is 2.4.    #
#                                                                            #
# Software is freely available for graphical display of the structure(s) in  #
# this CIF.  For information consult the CIF home page http://www.iucr.org/  #
# cif/home.html                                                              #
#                                                                            #
# This file may be used for bona fide research purposes within the           #
# scientific community so long as proper attribution is given to the journal # 
# article from which it was obtained.                                        #
#                                                                            #
##############################################################################
                                             
data_I
_audit_creation_method     SHELXL-97
_chemical_name_systematic
;
2-Hydroxyimino-<i>N</i>'-[1-(2-pyridyl)ethylidene]propanohydrazide
;
_chemical_name_common     ?
_chemical_formula_moiety     'C10 H12 N4 O2'
_chemical_formula_sum     'C10 H12 N4 O2'
_chemical_formula_iupac     'C10 H12 N4 O2'
_chemical_formula_weight     220.24
_chemical_melting_point     ?
_symmetry_cell_setting     'monoclinic'
_symmetry_space_group_name_H-M     'C c'
_symmetry_space_group_name_hall     'C -2yc'
loop_
    _symmetry_equiv_pos_as_xyz
    'x, y, z'
    'x, -y, z+1/2'
    'x+1/2, y+1/2, z'
    'x+1/2, -y+1/2, z+1/2'
_cell_length_a     4.4498(11)
_cell_length_b     22.833(7)
_cell_length_c     10.955(3)
_cell_angle_alpha     90
_cell_angle_beta     97.47(2)
_cell_angle_gamma     90
_cell_volume     1103.7(5)
_cell_formula_units_Z     4
_cell_measurement_reflns_used     5860
_cell_measurement_theta_min     3.6
_cell_measurement_theta_max     32.0
_cell_measurement_temperature     293(2)
_exptl_crystal_description     needles
_exptl_crystal_colour     white
_exptl_crystal_size_max     0.15
_exptl_crystal_size_mid     0.10
_exptl_crystal_size_min     0.05
_exptl_crystal_density_diffrn     1.325
_exptl_crystal_density_meas     ?
_exptl_crystal_density_method     'not measured'
_exptl_crystal_F_000     464
_exptl_absorpt_coefficient_mu     0.096
_exptl_absorpt_correction_type     'multi-scan'
_exptl_absorpt_process_details     '(CrysAlis CCD; Oxford Diffraction, 2006)'
_exptl_absorpt_correction_T_min     0.986
_exptl_absorpt_correction_T_max     0.995
_exptl_special_details
;
;
_diffrn_ambient_temperature     293(2)
_diffrn_radiation_type     MoK\a
_diffrn_radiation_wavelength     0.71073
_diffrn_radiation_source     'Enhance (Mo) X-ray Source'
_diffrn_radiation_monochromator     graphite
_diffrn_measurement_device_type
     'Oxford Diffraction KM-4/Xcalibur diffractometer with a Sapphire3 detector'
_diffrn_measurement_method     '\f scans and \w scans with \k offset'
_diffrn_detector_area_resol_mean     16.1827
_diffrn_reflns_number     3899
_diffrn_reflns_av_R_equivalents     0.059
_diffrn_reflns_av_sigmaI/netI     0.039
_diffrn_reflns_theta_min     3.6
_diffrn_reflns_theta_max     25.0
_diffrn_reflns_theta_full     25.0
_diffrn_measured_fraction_theta_max     0.985
_diffrn_measured_fraction_theta_full     0.985
_diffrn_reflns_limit_h_min     -5
_diffrn_reflns_limit_h_max     5
_diffrn_reflns_limit_k_min     -25
_diffrn_reflns_limit_k_max     26
_diffrn_reflns_limit_l_min     -12
_diffrn_reflns_limit_l_max     12
_diffrn_standards_number     ?
_diffrn_standards_interval_count     ?
_diffrn_standards_interval_time     ?
_diffrn_standards_decay_%     ?
_refine_special_details
;
Refinement of <i>F</i>^2^ against ALL reflections. The weighted <i>R</i>-factor
<i>wR</i> and goodness of fit <i>S</i> are based on <i>F</i>^2^, conventional
<i>R</i>-factors <i>R</i> are based on <i>F</i>, with <i>F</i> set to zero for
negative <i>F</i>^2^. The threshold expression of <i>F</i>^2^ >
\s(<i>F</i>^2^) is used only for calculating <i>R</i>-factors(gt) <i>etc</i>.
and is not relevant to the choice of reflections for refinement.
<i>R</i>-factors based on <i>F</i>^2^ are statistically about twice as large
as those based on <i>F</i>, and <i>R</i>- factors based on ALL data will be
even larger.
;
_reflns_number_total     958
_reflns_number_gt     793
_reflns_threshold_expression     I>2\s(I)
_refine_ls_structure_factor_coef     Fsqd
_refine_ls_matrix_type     full
_refine_ls_R_factor_all     0.060
_refine_ls_R_factor_gt     0.046
_refine_ls_wR_factor_gt     0.093
_refine_ls_wR_factor_ref     0.097
_refine_ls_goodness_of_fit_ref     1.10
_refine_ls_restrained_S_all     1.10
_refine_ls_number_reflns     958
_refine_ls_number_parameters     155
_refine_ls_number_restraints     2
_refine_ls_number_constraints     ?
_refine_ls_hydrogen_treatment     mixed
_refine_ls_weighting_scheme     calc
_refine_ls_weighting_details
         'calc w=1/[\s^2^(Fo^2^)+(0.0453P)^2^+0.2337P] where P=(Fo^2^+2Fc^2^)/3'
_atom_sites_solution_hydrogens     geom
_atom_sites_solution_primary     direct
_atom_sites_solution_secondary     difmap
_refine_ls_shift/su_max     0.000
_refine_ls_shift/su_mean     0.000
_refine_diff_density_max     0.13
_refine_diff_density_min     -0.16
_refine_ls_extinction_method     none
_refine_ls_extinction_coef     ?
_refine_ls_abs_structure_details     'nd'
_refine_ls_abs_structure_Flack     ?
loop_
    _atom_type_symbol
    _atom_type_description
    _atom_type_scat_dispersion_real
    _atom_type_scat_dispersion_imag
    _atom_type_scat_source
    'C' 'C' 0.0033 0.0016
                         'International Tables Vol C Tables 4.2.6.8 and 6.1.1.4'
    'H' 'H' 0.0000 0.0000
                         'International Tables Vol C Tables 4.2.6.8 and 6.1.1.4'
    'N' 'N' 0.0061 0.0033
                         'International Tables Vol C Tables 4.2.6.8 and 6.1.1.4'
    'O' 'O' 0.0106 0.0060
                         'International Tables Vol C Tables 4.2.6.8 and 6.1.1.4'
_computing_data_collection     'CrysAlis CCD (Oxford Diffraction, 2006)'
_computing_cell_refinement     'CrysAlis RED (Oxford Diffraction, 2006)'
_computing_data_reduction     'CrysAlis RED (Oxford Diffraction, 2006)'
_computing_structure_solution     'SHELXS97 (Sheldrick, 2008)'
_computing_structure_refinement     'SHELXL97 (Sheldrick, 2008)'
_computing_molecular_graphics     'ORTEP-3 for Windows (Farrugia, 1997)'
_computing_publication_material     'WinGX (Farrugia, 1999)'
loop_
    _atom_site_type_symbol
    _atom_site_label
    _atom_site_fract_x
    _atom_site_fract_y
    _atom_site_fract_z
    _atom_site_U_iso_or_equiv
    _atom_site_adp_type
    _atom_site_calc_flag
    _atom_site_refinement_flags
    _atom_site_occupancy
    _atom_site_disorder_assembly
    _atom_site_disorder_group
    N N1 -0.4385(8) 0.29326(15) 0.1660(4) 0.0601(10) Uani d . 1 . .
    N N2 -0.0269(7) 0.41668(13) 0.0900(3) 0.0411(8) Uani d . 1 . .
    N N3 0.1840(7) 0.45542(13) 0.1431(3) 0.0418(8) Uani d . 1 . .
    N N4 0.6418(7) 0.52027(13) 0.2434(3) 0.0402(8) Uani d . 1 . .
    O O1 0.1686(7) 0.50958(13) -0.0301(3) 0.0624(9) Uani d . 1 . .
    O O2 0.8544(6) 0.55993(14) 0.2979(3) 0.0559(8) Uani d . 1 . .
    C C1 -0.3464(9) 0.33542(16) 0.0958(4) 0.0439(10) Uani d . 1 . .
    C C2 -0.4547(11) 0.3399(2) -0.0272(4) 0.0624(13) Uani d . 1 . .
    H H2 -0.3891 0.3701 -0.0743 0.075 Uiso calc R 1 . .
    C C3 -0.6589(11) 0.2998(2) -0.0793(5) 0.0763(16) Uani d . 1 . .
    H H3 -0.7310 0.3019 -0.1628 0.092 Uiso calc R 1 . .
    C C4 -0.7553(11) 0.2573(2) -0.0090(5) 0.0706(15) Uani d . 1 . .
    H H4 -0.8962 0.2296 -0.0423 0.085 Uiso calc R 1 . .
    C C5 -0.6403(13) 0.2558(2) 0.1128(6) 0.0750(15) Uani d . 1 . .
    H H5 -0.7085 0.2265 0.1614 0.090 Uiso calc R 1 . .
    C C6 -0.1176(8) 0.37676(17) 0.1582(3) 0.0425(10) Uani d . 1 . .
    C C7 -0.0053(11) 0.3692(2) 0.2922(4) 0.0607(13) Uani d . 1 . .
    H H7A -0.0416 0.4044 0.3357 0.091 Uiso calc R 1 . .
    H H7B 0.2082 0.3611 0.3022 0.091 Uiso calc R 1 . .
    H H7C -0.1103 0.3372 0.3246 0.091 Uiso calc R 1 . .
    C C8 0.2702(8) 0.50043(16) 0.0783(3) 0.0405(9) Uani d . 1 . .
    C C9 0.4981(9) 0.54051(15) 0.1430(3) 0.0404(10) Uani d . 1 . .
    C C10 0.5493(13) 0.59805(19) 0.0889(5) 0.0755(16) Uani d . 1 . .
    H H10A 0.3634 0.6119 0.0440 0.113 Uiso calc R 1 . .
    H H10B 0.7001 0.5945 0.0342 0.113 Uiso calc R 1 . .
    H H10C 0.6177 0.6253 0.1534 0.113 Uiso calc R 1 . .
    H H3NA 0.239(8) 0.4565(15) 0.222(4) 0.035(10) Uiso d . 1 . .
    H H2OA 0.932(11) 0.5383(19) 0.355(5) 0.061(14) Uiso d . 1 . .
loop_
    _atom_site_aniso_label
    _atom_site_aniso_U_11
    _atom_site_aniso_U_22
    _atom_site_aniso_U_33
    _atom_site_aniso_U_12
    _atom_site_aniso_U_13
    _atom_site_aniso_U_23
    N1 0.063(2) 0.045(2) 0.069(3) -0.013(2) -0.0028(19) 0.0015(19)
    N2 0.0370(18) 0.0396(16) 0.0439(18) -0.0042(15) -0.0056(14) -0.0027(15)
    N3 0.0436(19) 0.0436(19) 0.0353(19) -0.0083(16) -0.0062(15) -0.0009(14)
    N4 0.0361(18) 0.0403(17) 0.0408(18) -0.0022(15) -0.0078(14) -0.0055(14)
    O1 0.071(2) 0.0603(18) 0.0478(17) -0.0208(16) -0.0238(15) 0.0105(14)
    O2 0.0555(18) 0.0570(18) 0.0478(17) -0.0045(15) -0.0220(13) -0.0013(14)
    C1 0.036(2) 0.041(2) 0.054(2) 0.0004(18) 0.0032(19) -0.0047(18)
    C2 0.068(3) 0.071(3) 0.046(2) -0.025(3) 0.002(2) -0.007(2)
    C3 0.072(4) 0.089(4) 0.063(3) -0.026(3) -0.007(3) -0.020(3)
    C4 0.051(3) 0.058(3) 0.100(4) -0.020(2) 0.000(3) -0.028(3)
    C5 0.078(4) 0.052(3) 0.093(4) -0.028(3) 0.004(3) -0.003(3)
    C6 0.045(3) 0.038(2) 0.043(2) 0.0000(18) 0.0022(19) -0.0043(17)
    C7 0.075(3) 0.061(3) 0.044(2) -0.017(2) -0.005(2) -0.0039(19)
    C8 0.040(2) 0.038(2) 0.039(2) 0.0029(18) -0.0085(17) 0.0004(17)
    C9 0.047(3) 0.0368(19) 0.0342(19) 0.0021(18) -0.0066(17) -0.0001(16)
    C10 0.087(4) 0.059(3) 0.069(3) -0.024(3) -0.034(3) 0.015(3)
_geom_special_details
;
All e.s.d.'s (except the e.s.d. in the dihedral angle between two l.s. planes)
are estimated using the full covariance matrix. The cell e.s.d.'s are taken
into account individually in the estimation of e.s.d.'s in distances, angles
and torsion angles; correlations between e.s.d.'s in cell parameters are only
used when they are defined by crystal symmetry. An approximate (isotropic)
treatment of cell e.s.d.'s is used for estimating e.s.d.'s involving l.s.
planes.
;
loop_
    _geom_bond_atom_site_label_1
    _geom_bond_atom_site_label_2
    _geom_bond_site_symmetry_2
    _geom_bond_distance
    _geom_bond_publ_flag
    N1 C5 . 1.320(6) ?
    N1 C1 . 1.330(5) ?
    N2 C6 . 1.277(4) ?
    N2 N3 . 1.364(4) ?
    N3 C8 . 1.334(5) ?
    N3 H3NA . 0.87(4) ?
    N4 C9 . 1.285(5) ?
    N4 O2 . 1.388(4) ?
    O1 C8 . 1.233(4) ?
    O2 H2OA . 0.84(5) ?
    C1 C2 . 1.374(6) ?
    C1 C6 . 1.488(5) ?
    C2 C3 . 1.362(6) ?
    C2 H2 . 0.9300 ?
    C3 C4 . 1.345(7) ?
    C3 H3 . 0.9300 ?
    C4 C5 . 1.366(8) ?
    C4 H4 . 0.9300 ?
    C5 H5 . 0.9300 ?
    C6 C7 . 1.498(5) ?
    C7 H7A . 0.9600 ?
    C7 H7B . 0.9600 ?
    C7 H7C . 0.9600 ?
    C8 C9 . 1.477(5) ?
    C9 C10 . 1.471(5) ?
    C10 H10A . 0.9600 ?
    C10 H10B . 0.9600 ?
    C10 H10C . 0.9600 ?
loop_
    _geom_angle_atom_site_label_1
    _geom_angle_atom_site_label_2
    _geom_angle_atom_site_label_3
    _geom_angle_site_symmetry_1
    _geom_angle_site_symmetry_3
    _geom_angle
    _geom_angle_publ_flag
    C5 N1 C1 . . 117.2(4) ?
    C6 N2 N3 . . 117.7(3) ?
    C8 N3 N2 . . 120.1(3) ?
    C8 N3 H3NA . . 116(2) ?
    N2 N3 H3NA . . 122(2) ?
    C9 N4 O2 . . 111.7(3) ?
    N4 O2 H2OA . . 97(3) ?
    N1 C1 C2 . . 121.7(4) ?
    N1 C1 C6 . . 115.9(3) ?
    C2 C1 C6 . . 122.4(4) ?
    C3 C2 C1 . . 119.4(5) ?
    C3 C2 H2 . . 120.3 ?
    C1 C2 H2 . . 120.3 ?
    C4 C3 C2 . . 119.3(5) ?
    C4 C3 H3 . . 120.3 ?
    C2 C3 H3 . . 120.3 ?
    C3 C4 C5 . . 118.1(4) ?
    C3 C4 H4 . . 121.0 ?
    C5 C4 H4 . . 121.0 ?
    N1 C5 C4 . . 124.2(5) ?
    N1 C5 H5 . . 117.9 ?
    C4 C5 H5 . . 117.9 ?
    N2 C6 C1 . . 115.7(3) ?
    N2 C6 C7 . . 124.4(4) ?
    C1 C6 C7 . . 119.9(4) ?
    C6 C7 H7A . . 109.5 ?
    C6 C7 H7B . . 109.5 ?
    H7A C7 H7B . . 109.5 ?
    C6 C7 H7C . . 109.5 ?
    H7A C7 H7C . . 109.5 ?
    H7B C7 H7C . . 109.5 ?
    O1 C8 N3 . . 123.3(4) ?
    O1 C8 C9 . . 120.0(3) ?
    N3 C8 C9 . . 116.7(3) ?
    N4 C9 C10 . . 125.5(4) ?
    N4 C9 C8 . . 115.0(3) ?
    C10 C9 C8 . . 119.5(3) ?
    C9 C10 H10A . . 109.5 ?
    C9 C10 H10B . . 109.5 ?
    H10A C10 H10B . . 109.5 ?
    C9 C10 H10C . . 109.5 ?
    H10A C10 H10C . . 109.5 ?
    H10B C10 H10C . . 109.5 ?
loop_
    _geom_torsion_atom_site_label_1
    _geom_torsion_atom_site_label_2
    _geom_torsion_atom_site_label_3
    _geom_torsion_atom_site_label_4
    _geom_torsion_site_symmetry_1
    _geom_torsion_site_symmetry_2
    _geom_torsion_site_symmetry_3
    _geom_torsion_site_symmetry_4
    _geom_torsion
    _geom_torsion_publ_flag
    C6 N2 N3 C8 . . . . -175.2(3) ?
    C5 N1 C1 C2 . . . . -0.3(6) ?
    C5 N1 C1 C6 . . . . -179.7(4) ?
    N1 C1 C2 C3 . . . . -0.9(7) ?
    C6 C1 C2 C3 . . . . 178.5(4) ?
    C1 C2 C3 C4 . . . . 1.3(8) ?
    C2 C3 C4 C5 . . . . -0.7(8) ?
    C1 N1 C5 C4 . . . . 0.9(8) ?
    C3 C4 C5 N1 . . . . -0.5(9) ?
    N3 N2 C6 C1 . . . . -179.7(3) ?
    N3 N2 C6 C7 . . . . -0.8(5) ?
    N1 C1 C6 N2 . . . . 179.1(3) ?
    C2 C1 C6 N2 . . . . -0.3(6) ?
    N1 C1 C6 C7 . . . . 0.2(5) ?
    C2 C1 C6 C7 . . . . -179.2(4) ?
    N2 N3 C8 O1 . . . . -0.1(6) ?
    N2 N3 C8 C9 . . . . 179.6(3) ?
    O2 N4 C9 C10 . . . . 0.7(6) ?
    O2 N4 C9 C8 . . . . 179.1(3) ?
    O1 C8 C9 N4 . . . . -164.0(4) ?
    N3 C8 C9 N4 . . . . 16.3(5) ?
    O1 C8 C9 C10 . . . . 14.5(6) ?
    N3 C8 C9 C10 . . . . -165.2(4) ?
loop_
    _geom_hbond_atom_site_label_D
    _geom_hbond_atom_site_label_H
    _geom_hbond_atom_site_label_A
    _geom_hbond_site_symmetry_A
    _geom_hbond_distance_DH
    _geom_hbond_distance_HA
    _geom_hbond_distance_DA
    _geom_hbond_angle_DHA
    O2 H2OA O1 2_665 0.84(5) 1.88(5) 2.709(4) 170(5)
    N3 H3NA N4 1_555 0.87(4) 2.30(4) 2.640(4) 104(3)
data_global
_journal_date_recd_electronic     2009-08-03
_journal_date_accepted     2009-08-21
_journal_name_full     'Acta Crystallographica, Section E'
_journal_year     2009
_journal_volume     65
_journal_issue      9
_journal_page_first     o2242
_journal_page_last     o2242
_journal_paper_category     QO
_journal_coeditor_code     TK2523
loop_
    _publ_contact_author_name
    'Yurii S. Moroz'
_publ_contact_author_address
;
Kyiv National Taras Shevchenko University,
Department of Chemistry,
Volodymyrska Str. 64, 01601 Kyiv, Ukraine
;
_publ_contact_author_email     ysmoroz@yahoo.com
_publ_contact_author_fax     '+380442393393'
_publ_contact_author_phone     '+380442393393'
_publ_section_title
;
2-Hydroxyimino-<i>N</i>'-[1-(2-pyridyl)ethylidene]propanohydrazide
;
loop_
    _publ_author_name
    _publ_author_address
    'Yurii S. Moroz'
;
National Taras Shevchenko University,
Department of Chemistry,
Volodymyrska Str. 64, 01033 Kyiv, Ukraine
;
    'Irina S. Konovalova'
;
SCT `Institute for Syngle Crystals'
National Acadamy of Science of Ukraine,
Lenina Ave. 60, 61001 Kharkiv, Ukraine
;
    'Turganbay S. Iskenderov'
;
National Taras Shevchenko University,
Department of Chemistry,
Volodymyrska Str. 64, 01033 Kyiv, Ukraine
;
    "Svetlana V. Pavlova"
;
National Taras Shevchenko University,
Department of Chemistry,
Volodymyrska Str. 64, 01033 Kyiv, Ukraine
;
    'Oleg V. Shishkin'
;
SCT `Institute for Syngle Crystals'
National Acadamy of Science of Ukraine,
Lenina Ave. 60, 61001 Kharkiv, Ukraine
;
