# Supplementary material for: 2-Hydroxy­imino-N′-[1-(2-pyrid­yl)ethyl­idene]propanohydrazide
Source: Acta Crystallogr Sect E Struct Rep Online. 2009 Aug 26;65(Pt 9):o2242. doi: 10.1107/S1600536809033352 (PMC2969988; doi:10.1107/S1600536809033352)
Supplement: Supplementary file 2 [file e-65-o2242-Isup2.hkl]

# 
# h,k,l, Fc-squared, Fo-squared, sigma(Fo-squared) and status flag 
# 
data_I
_shelx_title ' k99 in Cc' 
_shelx_refln_list_code          4 
_shelx_F_calc_maximum      137.94 
_exptl_crystal_F_000       464.00 
_reflns_d_resolution_high  0.8412 
 
loop_ 
 _symmetry_equiv_pos_as_xyz 
 'x, y, z' 
 'x, -y, z+1/2' 
 'x+1/2, y+1/2, z' 
 'x+1/2, -y+1/2, z+1/2' 
 
_cell_length_a     4.4510 
_cell_length_b    22.8340 
_cell_length_c    10.9570 
_cell_angle_alpha  90.000 
_cell_angle_beta   97.468 
_cell_angle_gamma  90.000 
 
_shelx_F_squared_multiplier     1.000 
 
loop_ 
 _refln_index_h 
 _refln_index_k 
 _refln_index_l 
 _refln_F_squared_calc 
 _refln_F_squared_meas 
 _refln_F_squared_sigma 
 _refln_observed_status 
   2   0   0      237.96      232.35     10.08 o 
   4   0   0       16.27       39.45     33.78 o 
   1   1   0       62.06       61.86      2.65 o 
   3   1   0     1094.48     1203.43     22.75 o 
   5   1   0        7.70       88.03     65.22 o 
   2   2   0      414.16      412.70      7.43 o 
   4   2   0      112.09      102.56      6.20 o 
   1   3   0     3298.19     3569.17     76.80 o 
   3   3   0      247.66      247.74      5.91 o 
   5   3   0       10.11       63.41     49.55 o 
   0   4   0     2393.47     2187.55     71.02 o 
   2   4   0     2856.55     3171.73     24.21 o 
   4   4   0        1.49        7.14      7.27 o 
   1   5   0     6186.04     6228.25     85.00 o 
   3   5   0       39.10       42.74      4.09 o 
   5   5   0        6.62       10.53      7.47 o 
   0   6   0       64.89       69.96      2.64 o 
   2   6   0     2068.90     2243.80     41.37 o 
   4   6   0       24.12       16.60      5.69 o 
   1   7   0      134.57      148.48      6.44 o 
   3   7   0       23.73       14.45      5.00 o 
   5   7   0       48.05       48.90     11.19 o 
   0   8   0      728.66      691.37     21.82 o 
   2   8   0      248.14      249.97      4.87 o 
   4   8   0        9.32        8.04      5.06 o 
   1   9   0      740.24      704.55     11.15 o 
   3   9   0      112.09      114.10      5.34 o 
   0  10   0       27.25       30.01      3.52 o 
   2  10   0       92.61      102.14      7.37 o 
   4  10   0       18.63       30.80      7.29 o 
   1  11   0       54.41       48.05      2.78 o 
   3  11   0      218.19      214.03     10.20 o 
   0  12   0       23.55       22.36      3.69 o 
   2  12   0      245.84      242.79      5.39 o 
   4  12   0       13.57       23.96      9.29 o 
   1  13   0       76.54       72.92      4.94 o 
   3  13   0      140.88      137.35     11.66 o 
   0  14   0        1.43        1.59      3.15 o 
   2  14   0        7.90       17.24      7.90 o 
   4  14   0       10.67        6.15      8.10 o 
   1  15   0      438.32      468.18     10.18 o 
   3  15   0        5.28        5.23      7.42 o 
   0  16   0       79.11       83.30      4.16 o 
   2  16   0      814.28      774.02     19.85 o 
   4  16   0        1.95        0.00      9.28 o 
   1  17   0      247.53      255.67      8.87 o 
   3  17   0       53.74       45.92     10.72 o 
   0  18   0        1.87        2.91      2.90 o 
   2  18   0      125.54      124.06      8.07 o 
   1  19   0      203.93      193.69      6.52 o 
   3  19   0       95.70       97.01     16.90 o 
   0  20   0      133.34      130.52      6.25 o 
   2  20   0       31.41       37.20      6.96 o 
   1  21   0      464.80      452.72      7.55 o 
   3  21   0       26.05       41.92      9.31 o 
   0  22   0        2.94        5.38      5.81 o 
   2  22   0        1.13       12.54      4.81 o 
   1  23   0       49.27       64.33     11.34 o 
   0  24   0      319.26      309.81     20.76 o 
   2  24   0        7.09       46.80     20.96 o 
   1  25   0       60.88       56.92      6.98 o 
   0  26   0        2.05       22.98     11.34 o 
  -5   1   1        1.06       51.49     27.64 o 
  -3   1   1      391.18      392.78     11.36 o 
  -1   1   1      661.40      726.77     13.73 o 
   1   1   1     1662.39     1670.80     19.63 o 
   3   1   1      227.69      252.76      5.49 o 
  -4   2   1      103.01       91.60      8.43 o 
  -2   2   1      199.08      197.93      6.69 o 
   2   2   1       70.79       89.17      4.89 o 
   4   2   1       12.56       32.99     12.96 o 
  -5   3   1        7.63       37.63     20.59 o 
  -3   3   1       65.86       73.23      5.34 o 
  -1   3   1    19027.37    19352.75    322.32 o 
   1   3   1     1432.18     1528.81     16.84 o 
   3   3   1       62.96       72.72     15.15 o 
   5   3   1       21.68       34.45      7.52 o 
  -4   4   1      147.51      143.63      6.38 o 
  -2   4   1       52.21       64.49      2.94 o 
   0   4   1     4484.88     4298.64    112.13 o 
   2   4   1      855.13     1037.88     23.37 o 
   4   4   1       73.27       64.52      6.31 o 
  -5   5   1       27.90       36.75      9.05 o 
  -3   5   1       82.88       95.70      5.22 o 
  -1   5   1    11476.47    11363.93    174.54 o 
   1   5   1     1243.74     1235.70     37.35 o 
   3   5   1        3.34        7.60      5.00 o 
   5   5   1      153.69      149.43      8.91 o 
  -4   6   1        6.22        6.96      4.28 o 
  -2   6   1      402.66      392.84      6.39 o 
   0   6   1     2772.11     2613.54     33.67 o 
   2   6   1     1463.28     1680.45     12.63 o 
   4   6   1       33.71       27.80      5.60 o 
  -5   7   1       10.41       19.83     11.30 o 
  -3   7   1       27.22       38.21      7.36 o 
  -1   7   1      251.54      256.90      6.34 o 
   1   7   1     2417.20     2376.29     25.67 o 
   3   7   1      118.50      117.28      6.44 o 
   5   7   1       14.93       24.43      6.71 o 
  -4   8   1       36.59       42.06      5.70 o 
  -2   8   1     1058.13     1044.08     19.25 o 
   0   8   1      269.83      249.42      9.20 o 
   2   8   1       36.90       32.84      4.38 o 
   4   8   1        1.55        7.26      5.33 o 
  -3   9   1        0.27        5.53      3.96 o 
  -1   9   1      561.72      583.77     12.53 o 
   1   9   1     2085.06     1801.75     37.90 o 
   3   9   1      125.97      135.59     13.53 o 
  -4  10   1       17.39       27.77      4.94 o 
  -2  10   1      711.82      679.55     11.65 o 
   0  10   1      595.45      572.24     12.89 o 
   2  10   1      123.86      130.47      6.70 o 
   4  10   1       46.38       44.91      9.33 o 
  -3  11   1      428.20      442.16     14.14 o 
  -1  11   1      714.30      707.30     12.27 o 
   1  11   1      364.24      378.07      8.32 o 
   3  11   1      190.53      195.64      9.29 o 
  -4  12   1        3.11       24.57     16.44 o 
  -2  12   1      220.73      192.11     11.89 o 
   0  12   1      812.03      752.72     22.42 o 
   2  12   1      321.83      295.10      6.93 o 
   4  12   1        4.78       11.90      6.66 o 
  -3  13   1      371.96      352.62     13.71 o 
  -1  13   1       79.51       77.79      7.84 o 
   1  13   1      110.06       96.87      4.73 o 
   3  13   1       27.81       35.65      7.25 o 
  -4  14   1       57.01       36.92     15.42 o 
  -2  14   1       34.09       36.40      7.51 o 
   0  14   1       83.73       79.55      2.50 o 
   2  14   1      374.14      340.47      7.54 o 
   4  14   1       17.42       16.15      5.88 o 
  -3  15   1       39.16       52.47      6.60 o 
  -1  15   1      357.18      387.11      8.13 o 
   1  15   1      137.38      136.44      4.97 o 
   3  15   1       21.41       19.14      7.58 o 
  -4  16   1       73.26       54.75     14.89 o 
  -2  16   1      772.27      744.54     28.23 o 
   0  16   1       38.47       34.98      3.59 o 
   2  16   1      422.32      394.86      6.43 o 
   4  16   1       90.79      112.58      8.33 o 
  -3  17   1       20.99       18.66      6.37 o 
  -1  17   1       16.01       27.05      4.99 o 
   1  17   1       47.77       52.35     11.72 o 
   3  17   1       20.81       18.93     11.51 o 
  -2  18   1      328.91      318.65     15.81 o 
   0  18   1        8.33       10.49      2.90 o 
   2  18   1      127.55      126.42      5.86 o 
  -3  19   1        3.78       12.82      7.28 o 
  -1  19   1      217.81      220.54     11.97 o 
   1  19   1      356.33      331.64      5.51 o 
   3  19   1        7.00       16.08      9.69 o 
  -2  20   1       87.44       96.47      5.45 o 
   0  20   1       26.05       24.05      4.17 o 
   2  20   1       17.76       13.72      7.65 o 
  -3  21   1       13.27       29.57     12.19 o 
  -1  21   1      163.33      163.34      4.48 o 
   1  21   1      402.38      399.21     18.38 o 
   3  21   1        6.47       14.92     10.66 o 
  -2  22   1       13.57       14.99      5.01 o 
   0  22   1      154.50      160.49      7.23 o 
   2  22   1       58.42       58.44      9.92 o 
  -1  23   1       89.85      103.74      8.52 o 
   1  23   1       13.76       11.15      8.50 o 
  -2  24   1        8.75       15.53      5.75 o 
   0  24   1       79.66       89.11     10.33 o 
   2  24   1        1.90        8.89     10.89 o 
  -1  25   1        9.43       34.28     14.80 o 
   1  25   1        3.17        3.19      7.50 o 
   0  26   1      153.11      177.12      8.59 o 
  -4   0   2       17.92       12.40      9.02 o 
  -2   0   2        6.10        0.28      4.13 o 
   0   0   2    12433.03    12394.65    182.23 o 
   2   0   2     1715.94     1540.04     49.97 o 
   4   0   2      227.92      222.00     10.97 o 
  -5   1   2       13.36       31.01     14.10 o 
  -3   1   2      237.59      245.99      5.43 o 
  -1   1   2     5475.76     5656.28     92.92 o 
   1   1   2     1047.91     1003.23     12.16 o 
   5   1   2       45.68       49.06     10.49 o 
  -4   2   2      104.51       97.94      8.24 o 
  -2   2   2      175.27      171.88      7.90 o 
   0   2   2     1842.28     1802.65     31.24 o 
   2   2   2       70.08       81.01     11.10 o 
   4   2   2      176.64      160.39     21.01 o 
  -5   3   2       11.06       43.93     22.17 o 
  -3   3   2       41.45       37.07      4.05 o 
  -1   3   2    12234.08    12783.61    373.40 o 
   1   3   2     1359.36     1397.43     13.96 o 
   3   3   2       77.00       87.35     26.84 o 
   5   3   2       12.74       10.24      7.50 o 
  -4   4   2      141.98      125.42      7.28 o 
  -2   4   2      459.55      459.56     10.27 o 
   0   4   2      600.49      592.34      9.78 o 
   4   4   2       22.16       17.70      5.01 o 
  -5   5   2        6.67       48.96     27.85 o 
  -3   5   2       89.09       88.86      5.33 o 
  -1   5   2     4079.99     4325.33     38.06 o 
   1   5   2     1359.01     1440.38     31.59 o 
   3   5   2       60.34       51.95      3.93 o 
  -4   6   2       27.99       25.69      4.55 o 
  -2   6   2      336.10      322.50      8.91 o 
   0   6   2      918.18      845.31     28.02 o 
   2   6   2      568.89      594.82      8.76 o 
   4   6   2       12.26       13.06      7.39 o 
  -5   7   2       43.50       27.15      9.16 o 
  -3   7   2      322.08      320.17      8.08 o 
  -1   7   2      213.06      199.48      6.17 o 
   1   7   2       80.80       82.93      2.40 o 
   3   7   2      474.63      459.67     17.16 o 
  -4   8   2      174.43      178.10      5.92 o 
  -2   8   2     3187.81     3045.74     19.79 o 
   0   8   2      825.49      782.35     23.29 o 
   2   8   2      454.13      458.91      9.11 o 
   4   8   2       49.48       47.75     11.60 o 
  -3   9   2      385.31      393.07      7.65 o 
  -1   9   2      800.85      814.84     21.13 o 
   1   9   2     1778.41     1954.21     22.71 o 
   3   9   2       17.97       35.12     10.60 o 
  -4  10   2       83.24       75.60      5.97 o 
  -2  10   2      547.33      547.33     10.36 o 
   0  10   2      440.79      399.01     10.37 o 
   2  10   2       36.65       32.44      2.68 o 
   4  10   2      101.10       83.73      6.16 o 
  -3  11   2      427.52      425.65      6.89 o 
  -1  11   2        5.61       12.01      3.60 o 
   1  11   2      934.07     1007.52     19.23 o 
   3  11   2       40.81       63.28      9.93 o 
  -4  12   2       16.94       41.05     10.07 o 
  -2  12   2      207.50      191.88      6.19 o 
   0  12   2     2894.94     2943.54     93.28 o 
   2  12   2      154.33      164.42      6.62 o 
   4  12   2       13.92       11.49      5.82 o 
  -3  13   2     1017.81     1030.56     27.17 o 
  -1  13   2        6.51        7.41      3.94 o 
   1  13   2      235.99      227.95      6.72 o 
   3  13   2      170.58      154.02     10.16 o 
  -4  14   2       58.24       60.10     16.68 o 
  -2  14   2       19.62       18.12      4.65 o 
   0  14   2      308.28      289.74     10.21 o 
   2  14   2        5.66        6.76      3.64 o 
   4  14   2        8.73       19.37      7.92 o 
  -3  15   2       24.60       26.40      6.32 o 
  -1  15   2       78.14       79.08      7.17 o 
   1  15   2      333.01      319.03     12.54 o 
   3  15   2       46.57       53.10      8.55 o 
  -4  16   2        9.20       22.27      7.94 o 
  -2  16   2      658.12      661.26     16.10 o 
   0  16   2      129.16      118.65      5.11 o 
   2  16   2        2.15        1.65      6.34 o 
   4  16   2        5.71       32.07     11.86 o 
  -3  17   2       54.73       63.40      6.78 o 
  -1  17   2       94.22      102.51     13.32 o 
   1  17   2      398.22      395.31     10.87 o 
   3  17   2        0.47       12.97      8.24 o 
  -2  18   2      388.72      401.36     18.47 o 
   0  18   2       14.59       15.40      3.07 o 
   2  18   2       25.82       16.84      5.83 o 
  -3  19   2        0.38       13.59      7.61 o 
  -1  19   2       68.99       75.45      9.14 o 
   1  19   2      167.97      182.96     10.52 o 
   3  19   2       45.63       54.36      7.36 o 
  -2  20   2        1.77        5.32      6.34 o 
   0  20   2      138.40      156.33      5.77 o 
   2  20   2       73.04       64.43      6.27 o 
  -3  21   2        5.15       14.42      6.49 o 
  -1  21   2       92.90       87.37      6.06 o 
   1  21   2      132.35      140.82     10.89 o 
   3  21   2       66.37       78.47      7.58 o 
  -2  22   2       17.54       14.83      5.29 o 
   0  22   2       26.56       36.11      5.29 o 
   2  22   2        2.55        3.87      9.69 o 
  -1  23   2       35.18       57.92      7.89 o 
   1  23   2       18.08       15.83      7.28 o 
  -2  24   2       20.52       26.98      7.38 o 
   0  24   2      337.55      336.66      7.40 o 
   2  24   2       15.03       17.44      9.91 o 
   1  25   2        3.71       15.17      7.46 o 
   0  26   2       43.32       60.87      9.75 o 
  -5   1   3        7.01        8.85      6.61 o 
  -3   1   3       27.50       35.72      4.64 o 
  -1   1   3      184.11      163.29     10.20 o 
   1   1   3     1167.45     1230.13     36.21 o 
   3   1   3       49.06       38.47      7.67 o 
  -4   2   3       47.46       44.59      7.54 o 
  -2   2   3      664.17      651.39      6.31 o 
   0   2   3      368.26      350.50     10.25 o 
   2   2   3      293.77      263.31     12.27 o 
   4   2   3      295.61      290.88     14.25 o 
  -5   3   3       28.58       31.02     11.16 o 
  -3   3   3       38.14       41.10      4.22 o 
  -1   3   3     4882.35     5019.75     58.13 o 
   1   3   3     2315.24     2401.62     20.09 o 
   3   3   3      317.37      333.89      5.73 o 
  -4   4   3       20.37       30.24     11.80 o 
  -2   4   3       49.75       43.24      3.14 o 
   0   4   3     2141.23     2186.48     56.53 o 
   2   4   3      990.19      946.43     21.21 o 
   4   4   3       29.78       30.56      5.88 o 
  -5   5   3       52.76       38.45      9.40 o 
  -1   5   3      538.50      526.13      7.05 o 
   1   5   3      581.23      568.71     10.77 o 
   3   5   3       93.10       88.14      9.28 o 
  -4   6   3        4.55        9.88      4.91 o 
  -2   6   3      595.20      593.56      7.22 o 
   0   6   3     2553.01     2489.65    107.70 o 
   2   6   3      289.34      299.56     10.15 o 
   4   6   3       27.71       23.30      6.86 o 
  -5   7   3        3.64       34.00     32.15 o 
  -3   7   3       26.66       24.16      2.93 o 
  -1   7   3     2406.62     2453.02     47.47 o 
   1   7   3      588.46      612.73     13.88 o 
   3   7   3       86.45       93.23      5.51 o 
  -4   8   3      286.23      313.42     24.22 o 
  -2   8   3     1905.96     2053.54     81.74 o 
   0   8   3      507.32      497.46     10.29 o 
   2   8   3      299.62      321.73     10.13 o 
   4   8   3       54.97       39.30      6.30 o 
  -3   9   3       71.88       74.11     10.31 o 
  -1   9   3      590.60      636.69     17.87 o 
   1   9   3     1954.09     1962.35     65.17 o 
   3   9   3       13.34       23.21      9.13 o 
  -4  10   3       94.46      116.07     13.89 o 
  -2  10   3      206.83      188.83      5.43 o 
   0  10   3      116.29      122.41      4.63 o 
   2  10   3      383.43      394.33     14.15 o 
   4  10   3       60.79       41.56      6.76 o 
  -3  11   3      227.73      198.37      7.47 o 
  -1  11   3       54.59       53.36      5.54 o 
   1  11   3      141.87      146.64      6.84 o 
   3  11   3       62.25       76.51     11.15 o 
  -4  12   3       40.45       48.16      6.66 o 
  -2  12   3      199.92      169.37     10.01 o 
   0  12   3       22.24       26.67      4.72 o 
   2  12   3      359.00      390.32     14.74 o 
   4  12   3        3.15       15.57      6.47 o 
  -3  13   3      705.22      660.15     16.57 o 
  -1  13   3       69.87       71.43      4.38 o 
   1  13   3      187.78      208.64      4.65 o 
   3  13   3      125.18      114.51      9.90 o 
  -4  14   3       40.21       45.56      6.78 o 
  -2  14   3       55.40       50.90      5.42 o 
   0  14   3      648.45      650.79     11.14 o 
   2  14   3       90.72       96.39      9.56 o 
   4  14   3        6.50        7.93      6.84 o 
  -3  15   3       78.13       82.78      5.90 o 
  -1  15   3       62.44       67.33      4.77 o 
   1  15   3      136.72      151.96      8.30 o 
   3  15   3       56.31       75.61     21.37 o 
  -4  16   3       45.35       64.13      8.21 o 
  -2  16   3      145.39      149.80      7.81 o 
   0  16   3       64.68       62.27      6.82 o 
   2  16   3      143.50      159.25      8.81 o 
  -3  17   3       24.09       28.85      7.18 o 
  -1  17   3      123.98      122.40      8.10 o 
   1  17   3       82.31       90.67      8.82 o 
   3  17   3       85.61      113.02     27.36 o 
  -2  18   3       49.33       48.67      5.75 o 
   0  18   3      163.12      157.66      8.60 o 
   2  18   3      119.16      111.82     14.51 o 
  -3  19   3        4.05       10.08      6.38 o 
  -1  19   3      157.68      144.66      8.55 o 
   1  19   3       30.95       62.18      9.96 o 
   3  19   3       40.42       71.66     15.69 o 
  -2  20   3       26.94       32.52      6.71 o 
   0  20   3      158.06      160.88      9.70 o 
   2  20   3       67.86       72.21      8.34 o 
  -3  21   3        8.43       10.31      6.52 o 
  -1  21   3        8.38       17.14      4.50 o 
   1  21   3       16.44       20.58      7.55 o 
  -2  22   3        8.57       23.11      6.52 o 
   0  22   3        3.52       20.05      6.22 o 
   2  22   3        4.29        2.86      9.99 o 
  -1  23   3       32.73       46.11      7.23 o 
   1  23   3       13.92       21.16     10.78 o 
  -2  24   3        8.30       16.34      5.99 o 
  -1  25   3        4.89       20.15      7.16 o 
   1  25   3        0.55        4.27     10.38 o 
   0  26   3       38.75       70.32     13.84 o 
  -4   0   4        7.48        7.97      5.38 o 
  -2   0   4     1299.49     1158.35     43.65 o 
   0   0   4      950.45     1001.37      8.14 o 
   2   0   4      439.83      462.39      8.66 o 
   4   0   4       51.02       55.46      7.31 o 
  -5   1   4       16.18       18.56      7.77 o 
  -3   1   4       80.21       86.31      4.21 o 
  -1   1   4     1342.97     1361.88     19.43 o 
   1   1   4      621.21      662.99     16.02 o 
   3   1   4      366.53      363.46      6.75 o 
  -4   2   4       30.66       20.67      4.48 o 
  -2   2   4      620.48      636.36     17.50 o 
   0   2   4      894.61      943.49     20.50 o 
   2   2   4      270.50      267.27      7.05 o 
   4   2   4      617.84      602.98      9.35 o 
  -5   3   4       39.04       45.95      7.74 o 
  -3   3   4        2.03        9.80      3.54 o 
  -1   3   4      129.83      107.30      7.71 o 
   1   3   4     1203.39     1286.71     26.51 o 
   3   3   4      307.78      347.16     16.58 o 
  -4   4   4       16.14       21.04      4.18 o 
  -2   4   4     1481.19     1579.37     14.75 o 
   0   4   4     1553.59     1781.65     30.11 o 
   2   4   4      104.56      107.76      3.24 o 
   4   4   4      147.11      154.38     19.04 o 
  -5   5   4       65.82       58.57      9.17 o 
  -3   5   4       33.64       48.12     10.84 o 
  -1   5   4      273.79      294.29      4.63 o 
   1   5   4      120.58      134.59      4.01 o 
   3   5   4       24.19       22.40      4.56 o 
  -4   6   4       10.00       14.98      3.98 o 
  -2   6   4      850.62      775.61     30.07 o 
   0   6   4     1529.77     1553.84     29.75 o 
   2   6   4      183.72      164.36      6.21 o 
   4   6   4        5.42       13.36      8.90 o 
  -5   7   4       31.01       17.39      9.92 o 
  -3   7   4      141.83      138.21      5.22 o 
  -1   7   4     1066.40     1090.62     19.41 o 
   1   7   4      724.06      710.04     16.61 o 
   3   7   4       92.17       85.99      6.13 o 
  -4   8   4      229.50      255.91     14.50 o 
  -2   8   4      377.71      394.64     11.89 o 
   0   8   4      635.17      563.29      7.58 o 
   2   8   4      693.87      640.52     12.41 o 
  -3   9   4        0.79        1.97      4.13 o 
  -1   9   4     1041.72     1055.06     23.06 o 
   1   9   4      238.08      249.65      5.10 o 
   3   9   4       53.27       53.19      4.97 o 
  -4  10   4      258.29      257.48     11.15 o 
  -2  10   4       40.58       38.21      6.04 o 
   0  10   4       51.45       46.90      4.49 o 
   2  10   4      288.33      282.98      6.78 o 
   4  10   4       22.62       28.31      5.99 o 
  -3  11   4      305.02      290.14      7.98 o 
  -1  11   4      275.97      278.64      4.87 o 
   1  11   4       51.94       41.19      5.91 o 
   3  11   4       23.42       28.39      4.87 o 
  -4  12   4        2.31        6.99      6.32 o 
  -2  12   4       59.95       43.50      6.70 o 
   0  12   4     1130.75     1155.25     28.79 o 
   2  12   4       72.15       88.02     17.83 o 
   4  12   4        0.56        5.49      7.14 o 
  -3  13   4      467.59      455.01     10.02 o 
  -1  13   4       81.14       79.66      6.11 o 
   1  13   4       98.00      101.39      4.58 o 
   3  13   4      136.42      128.58     11.87 o 
  -4  14   4       38.14       28.97      6.91 o 
  -2  14   4        9.74       10.67      6.49 o 
   0  14   4      162.68      157.20      6.95 o 
   2  14   4      107.42       90.64     12.78 o 
  -3  15   4       28.01       21.67      6.60 o 
  -1  15   4      103.23       90.13      4.77 o 
   1  15   4       99.65       84.60      4.21 o 
   3  15   4        5.55       40.53     22.07 o 
  -4  16   4       52.27       44.87      7.79 o 
  -2  16   4       32.43       25.19      6.64 o 
   0  16   4       63.76       60.37      6.75 o 
   2  16   4       54.55       58.94     10.10 o 
  -3  17   4       15.76       16.75      7.56 o 
  -1  17   4      113.60      111.39      5.18 o 
   1  17   4       60.50       56.22      5.29 o 
   3  17   4       13.13       13.56     13.13 o 
  -2  18   4       17.26       11.73      6.77 o 
   2  18   4      281.34      305.60     17.83 o 
  -3  19   4       10.23        8.03      6.83 o 
  -1  19   4       11.42       16.44      4.79 o 
   1  19   4       61.97       70.49      7.77 o 
   3  19   4        1.07        8.31     11.60 o 
  -2  20   4       14.64       14.39      5.85 o 
   0  20   4       53.08       57.36      5.28 o 
   2  20   4       77.47       73.10     19.23 o 
  -3  21   4        6.93        9.47      9.66 o 
  -1  21   4       13.53       15.64      4.97 o 
   1  21   4       60.53       90.76      9.46 o 
  -2  22   4       50.02       47.70      7.11 o 
   0  22   4       80.59       78.89      8.90 o 
   2  22   4        1.36       11.07     10.63 o 
  -1  23   4        8.53       18.88      7.90 o 
   1  23   4        8.76       26.89     14.04 o 
  -2  24   4        0.28        0.00      8.44 o 
   0  24   4      170.71      170.81     12.93 o 
  -1  25   4        2.84       20.63      7.40 o 
   1  25   4       11.44       18.92     11.60 o 
  -5   1   5        0.15        1.71      7.73 o 
  -3   1   5      219.19      213.62      7.39 o 
  -1   1   5      476.72      462.92      8.30 o 
   1   1   5      147.41      158.63      4.15 o 
   3   1   5      698.04      676.10     14.24 o 
  -4   2   5        9.18       22.35      4.62 o 
  -2   2   5       64.53       82.12      6.21 o 
   0   2   5      875.97      922.32     10.38 o 
   2   2   5        3.01       13.02      4.32 o 
   4   2   5      167.92      177.65      8.63 o 
  -5   3   5       22.36       18.17      7.99 o 
  -3   3   5       33.38       29.01      3.94 o 
  -1   3   5      162.04      167.53      3.68 o 
   1   3   5     1155.88     1163.49     15.64 o 
   3   3   5      238.90      236.68     11.70 o 
  -4   4   5        6.36        7.56      4.18 o 
  -2   4   5     1101.18     1109.86     24.93 o 
   0   4   5      293.17      310.65     13.89 o 
   2   4   5       27.27       35.24      4.53 o 
   4   4   5      238.57      251.57     28.74 o 
  -5   5   5       95.65      107.58     11.47 o 
  -3   5   5        6.70       13.04      3.93 o 
  -1   5   5       90.32       86.16      3.54 o 
   1   5   5      559.60      640.96     12.14 o 
   3   5   5      152.71      139.31      4.84 o 
  -4   6   5       13.27       13.23      4.27 o 
  -2   6   5      250.40      252.52      5.55 o 
   0   6   5      142.95      126.38      6.75 o 
   2   6   5      392.80      377.31      7.27 o 
   4   6   5       18.17       31.30     19.11 o 
  -3   7   5       54.55       57.72      8.08 o 
  -1   7   5      124.92      110.84      4.76 o 
   1   7   5      114.76      116.59      6.76 o 
   3   7   5       19.32       21.78      5.16 o 
  -4   8   5       50.57       65.03      8.64 o 
  -2   8   5      527.27      508.39      6.93 o 
   0   8   5       59.88       62.27      3.76 o 
   2   8   5      269.31      270.29      4.35 o 
   4   8   5       12.59       21.07     13.51 o 
  -3   9   5       27.64       26.45      4.51 o 
  -1   9   5      260.20      281.73      5.81 o 
   1   9   5       10.06       18.84     11.44 o 
   3   9   5       62.30       58.54      5.67 o 
  -4  10   5       96.06      123.03     16.60 o 
  -2  10   5       19.66       23.48      3.78 o 
   0  10   5      142.14      142.26      4.73 o 
   2  10   5       28.52       31.55      6.25 o 
   4  10   5        3.44        8.02      6.04 o 
  -3  11   5      165.02      138.12      8.49 o 
  -1  11   5       92.89       90.76      5.60 o 
   1  11   5      452.40      415.14      7.94 o 
   3  11   5       31.11       26.65      5.07 o 
  -4  12   5        7.29        7.75      6.42 o 
  -2  12   5       29.93       40.44      6.74 o 
   0  12   5       78.52       78.13      8.05 o 
   2  12   5       93.55       94.35      9.57 o 
  -3  13   5       39.36       37.31      7.69 o 
  -1  13   5       14.12       17.34      3.87 o 
   1  13   5      477.46      427.19     12.76 o 
   3  13   5       69.92       66.75      6.13 o 
  -4  14   5       19.41       13.62      6.72 o 
  -2  14   5       28.21       16.31      5.22 o 
   0  14   5      144.39      144.73     10.16 o 
   2  14   5       41.61       57.22     11.47 o 
  -3  15   5       39.88       31.82      7.84 o 
  -1  15   5      214.81      212.67      9.14 o 
   1  15   5      786.55      778.48     20.50 o 
   3  15   5        3.79       17.24      8.56 o 
  -2  16   5       89.34       66.89      8.61 o 
   0  16   5      107.27      102.83      4.42 o 
   2  16   5       49.64       62.29     13.72 o 
  -3  17   5        7.93        9.28      7.62 o 
  -1  17   5      189.27      176.79      7.88 o 
   1  17   5       96.70      105.43      8.31 o 
   3  17   5       19.97       46.76     15.00 o 
  -2  18   5        9.20        8.45      5.66 o 
   0  18   5       32.40       33.16      7.17 o 
   2  18   5      179.00      203.10     40.10 o 
  -3  19   5       15.49       14.50      6.99 o 
  -1  19   5      176.96      166.76      5.60 o 
   1  19   5       16.21       28.96      9.66 o 
  -2  20   5       35.48       33.84     11.35 o 
   0  20   5       41.86       44.75      5.16 o 
   2  20   5      213.76      248.08     21.57 o 
  -1  21   5      166.29      165.43      8.44 o 
   1  21   5       23.29       30.01     13.84 o 
  -2  22   5       10.26       17.35      7.38 o 
   0  22   5       32.33       48.34      8.87 o 
   2  22   5       11.82       14.16     11.18 o 
  -1  23   5       19.30       32.50      8.37 o 
   1  23   5       13.55       50.52     16.79 o 
   0  24   5        3.97       15.97      7.03 o 
  -4   0   6       13.54        7.85      6.89 o 
  -2   0   6       23.92       28.18      9.97 o 
   0   0   6     4898.91     5640.94    112.22 o 
   2   0   6       28.16       38.34      6.70 o 
   4   0   6        6.10       12.58      9.59 o 
  -3   1   6      329.79      319.59      7.58 o 
  -1   1   6      345.32      339.27     18.79 o 
   1   1   6      252.10      230.60      8.80 o 
   3   1   6     1227.28     1211.12     14.77 o 
  -4   2   6        5.12       10.23      4.25 o 
  -2   2   6       73.43       79.57      5.79 o 
   0   2   6      366.98      370.78      8.29 o 
   2   2   6       36.17       46.77      3.80 o 
  -3   3   6       29.32       25.36      4.27 o 
  -1   3   6      422.03      399.57     11.53 o 
   1   3   6      331.33      341.80      5.42 o 
   3   3   6      599.34      587.23      9.02 o 
  -4   4   6       52.31       57.43      4.71 o 
  -2   4   6       28.25       26.60      5.37 o 
   0   4   6       19.71       18.63      3.44 o 
   2   4   6      641.35      605.54      7.90 o 
  -3   5   6      107.86       99.42      4.80 o 
  -1   5   6      192.99      195.57      6.10 o 
   1   5   6      253.13      271.15     10.69 o 
   3   5   6       99.87       95.32      7.32 o 
  -4   6   6       12.40       16.34      4.44 o 
  -2   6   6       42.39       42.69      4.66 o 
   0   6   6       19.69       23.50      2.95 o 
   2   6   6     1457.23     1405.02     12.28 o 
  -3   7   6       24.44       25.11      3.91 o 
  -1   7   6      135.68      127.58      9.18 o 
   1   7   6      471.39      475.93     13.71 o 
   3   7   6       14.13       15.23      5.20 o 
  -4   8   6        5.95       14.20      9.92 o 
  -2   8   6       27.55       27.70      4.45 o 
   0   8   6       10.73       12.88      3.08 o 
   2   8   6      114.01      115.17      7.04 o 
   4   8   6       43.30       45.78      8.71 o 
  -3   9   6       22.35       22.97      4.78 o 
  -1   9   6       27.81       28.91      4.11 o 
   1   9   6      617.78      555.61     17.76 o 
   3   9   6       24.40       28.93      6.01 o 
  -4  10   6       21.06       32.50     11.17 o 
  -2  10   6        4.88        9.39      4.02 o 
   0  10   6      808.72      766.97     35.20 o 
   2  10   6       99.62       97.56      5.64 o 
  -3  11   6      130.09      131.83      8.70 o 
  -1  11   6        5.17        3.48      3.71 o 
   3  11   6       51.75       61.43      5.45 o 
  -4  12   6        0.30        3.58      7.72 o 
  -2  12   6       84.77       83.53      8.24 o 
   0  12   6      725.12      672.34     36.65 o 
   2  12   6        6.60       15.89      4.17 o 
  -3  13   6       69.22       64.30      8.12 o 
  -1  13   6       16.82       18.51      3.54 o 
   1  13   6       11.50       24.74     17.92 o 
   3  13   6       13.91       23.72      5.95 o 
  -4  14   6       21.73       14.94      7.20 o 
  -2  14   6       26.97       22.62      7.26 o 
   0  14   6       30.22       31.04      4.46 o 
   2  14   6       57.27       58.13      6.00 o 
  -3  15   6        0.32        6.05      7.62 o 
  -1  15   6        4.18        2.58      5.72 o 
   1  15   6      667.87      633.62     20.99 o 
   3  15   6        1.48       12.68      8.10 o 
  -2  16   6       43.41       29.04      7.33 o 
   0  16   6       57.16       52.54      4.47 o 
   2  16   6       34.26       52.08      9.05 o 
  -3  17   6       19.39       16.74      8.12 o 
  -1  17   6       90.37      100.62      6.70 o 
   1  17   6       98.90      100.76      9.45 o 
  -2  18   6       24.36       23.73      8.00 o 
   0  18   6       40.82       36.01      7.00 o 
   2  18   6       57.63       76.24     10.65 o 
  -3  19   6       22.87       25.67      8.55 o 
  -1  19   6       62.14       51.94      6.31 o 
   1  19   6        5.15       13.37      5.01 o 
  -2  20   6       27.50       20.77      8.11 o 
   0  20   6       16.00       10.94      5.47 o 
   2  20   6       59.99       59.29     23.10 o 
  -1  21   6       39.15       26.60      6.18 o 
   1  21   6       21.46       38.20     10.37 o 
  -2  22   6       23.86       27.61      8.05 o 
   0  22   6        4.69       23.74      8.11 o 
  -1  23   6       16.10       23.35      6.34 o 
   1  23   6       23.68       38.63     20.76 o 
   0  24   6       40.10       49.41     12.80 o 
  -3   1   7       26.10       23.22      6.26 o 
  -1   1   7        2.16        3.41      2.37 o 
   1   1   7       14.71       20.46      4.27 o 
   3   1   7       79.01       82.48      4.59 o 
  -4   2   7        3.45        7.76      4.37 o 
  -2   2   7       22.70       26.46      6.02 o 
   0   2   7       17.64       12.34      4.39 o 
   2   2   7       67.44       66.42      7.02 o 
   4   2   7        3.27       10.20      6.88 o 
  -3   3   7        4.15        3.36      6.11 o 
  -1   3   7      158.13      153.38      4.37 o 
   1   3   7       38.45       29.42      4.44 o 
   3   3   7        4.69        3.89      4.39 o 
  -4   4   7       28.17       28.29      4.40 o 
  -2   4   7      123.83      132.81      6.69 o 
   0   4   7       61.87       65.08      4.43 o 
   2   4   7      641.86      629.86     12.05 o 
  -3   5   7        9.14        5.54      4.27 o 
  -1   5   7      920.93      938.68     19.85 o 
   1   5   7        7.19        7.11      4.23 o 
   3   5   7       27.40       29.63      5.36 o 
  -4   6   7        3.44        8.22      5.27 o 
  -2   6   7      198.63      192.39      7.13 o 
   0   6   7      233.81      219.73      7.46 o 
   2   6   7      796.19      738.77     16.21 o 
  -3   7   7       16.62        9.73      3.95 o 
  -1   7   7      194.76      215.36      7.95 o 
   1   7   7       41.09       47.06      4.88 o 
   3   7   7       59.49       71.58      9.56 o 
  -4   8   7       12.87       14.60      6.60 o 
  -2   8   7       32.87       36.64      4.95 o 
   0   8   7        0.64        2.04      3.03 o 
   2   8   7       54.94       55.49      4.71 o 
  -3   9   7       49.06       47.91      5.17 o 
  -1   9   7      168.67      148.11      7.16 o 
   1   9   7      809.17      769.38     12.70 o 
   3   9   7       63.02       59.21     11.34 o 
  -4  10   7       19.80       11.04      6.70 o 
  -2  10   7      111.41      112.69      5.36 o 
   0  10   7      751.73      697.69     23.88 o 
   2  10   7       52.93       69.99      9.16 o 
  -3  11   7       56.21       53.18      8.42 o 
  -1  11   7       37.28       38.61      4.09 o 
   1  11   7      725.77      725.74     12.22 o 
   3  11   7       45.61       50.06      6.98 o 
  -4  12   7       10.72        4.98      6.89 o 
  -2  12   7       17.96       18.25      7.56 o 
   0  12   7      356.20      363.07      9.58 o 
   2  12   7       34.95       55.59      5.80 o 
  -3  13   7        8.93        5.19      8.06 o 
  -1  13   7       71.95       71.52      4.31 o 
   1  13   7       67.38       60.27      8.33 o 
   3  13   7       34.65       53.91      7.16 o 
  -2  14   7       11.54       10.70      6.20 o 
   0  14   7       40.59       35.60      4.82 o 
   2  14   7       95.48       98.25      6.12 o 
  -3  15   7        1.29        2.54      7.77 o 
  -1  15   7       76.91       74.31      6.45 o 
   1  15   7      224.89      202.95      9.26 o 
  -2  16   7      146.49      136.00      7.39 o 
   0  16   7      147.84      123.82      7.85 o 
   2  16   7       24.49       42.25      6.28 o 
  -3  17   7        0.15        2.65     10.78 o 
  -1  17   7       35.94       29.87      6.36 o 
   1  17   7       19.73       31.88      9.66 o 
  -2  18   7       42.13       41.08      8.00 o 
   0  18   7       13.69       10.76      6.85 o 
   2  18   7       33.43       62.36     13.07 o 
  -1  19   7       32.46       34.86      6.47 o 
   1  19   7       20.50       32.12      8.42 o 
  -2  20   7       31.87       43.71      7.33 o 
   0  20   7       17.99       17.50      6.45 o 
  -1  21   7       12.19       15.19      6.54 o 
   1  21   7       52.40       71.67      7.78 o 
   0  22   7        6.32       13.66     13.13 o 
  -4   0   8        3.40        0.00     10.38 o 
  -2   0   8      243.22      251.31     11.80 o 
   0   0   8       23.43       35.81     10.17 o 
   2   0   8      449.31      426.07     20.95 o 
  -3   1   8       87.35       96.23      7.33 o 
  -1   1   8      201.30      202.83      3.74 o 
   1   1   8       22.46       22.07      4.62 o 
   3   1   8       38.92       37.77      4.31 o 
  -4   2   8       14.25       12.10      5.03 o 
  -2   2   8       92.30       98.34      7.18 o 
   0   2   8       41.74       51.32      5.08 o 
   2   2   8      276.21      258.72      6.35 o 
  -3   3   8       13.60       23.07      6.54 o 
  -1   3   8      236.12      242.94      9.17 o 
   1   3   8      210.42      191.90      5.73 o 
   3   3   8        7.57       13.43      4.92 o 
  -4   4   8       19.08       19.63      4.92 o 
  -2   4   8       80.81       75.66      6.89 o 
   0   4   8      195.00      200.29      5.76 o 
   2   4   8      262.33      251.41      5.69 o 
  -3   5   8       11.60       16.20      5.53 o 
  -1   5   8        1.89        1.97      4.27 o 
   1   5   8      369.91      345.44     16.04 o 
   3   5   8       10.75       15.42      5.07 o 
  -4   6   8       25.71       26.00      5.27 o 
  -2   6   8       32.00       33.73      6.09 o 
   0   6   8      105.46      102.18      4.89 o 
   2   6   8      397.16      405.71      8.34 o 
  -3   7   8       26.71       31.31      5.50 o 
  -1   7   8      597.87      572.92      8.75 o 
   1   7   8        4.65        6.43      4.42 o 
   3   7   8       69.90       70.78      5.48 o 
  -4   8   8       23.79       17.55      7.71 o 
  -2   8   8      143.92      145.72      7.30 o 
   0   8   8      152.64      154.13      8.19 o 
   2   8   8       44.83       47.30      7.69 o 
  -3   9   8       14.14       17.23      5.14 o 
  -1   9   8      131.03      131.93      9.71 o 
   1   9   8      530.84      519.57     17.46 o 
   3   9   8      117.66      121.62     13.28 o 
  -4  10   8        7.55        5.95      8.27 o 
  -2  10   8        6.70        8.64      4.79 o 
   0  10   8      243.97      224.99      6.22 o 
   2  10   8       21.73       27.92      7.88 o 
  -3  11   8       57.41       57.72      8.52 o 
  -1  11   8       13.14        6.96      4.29 o 
   1  11   8      261.68      251.31      6.28 o 
   3  11   8       69.37       85.48      8.53 o 
  -2  12   8        5.73        0.00      8.11 o 
   0  12   8     1248.44     1259.81     43.50 o 
   2  12   8       66.18       80.39      6.79 o 
  -3  13   8       71.84       60.99      9.06 o 
  -1  13   8       31.57       24.06      4.31 o 
   1  13   8       52.27       47.69      4.74 o 
  -2  14   8        5.89       17.60      6.35 o 
   0  14   8      258.93      253.00      6.95 o 
   2  14   8       19.02       31.64      5.75 o 
  -3  15   8        7.11        7.30      8.62 o 
  -1  15   8       67.25       60.46      6.70 o 
   1  15   8      139.12      127.83      5.80 o 
  -2  16   8       23.84       28.57      6.76 o 
   0  16   8       94.27       85.18     10.38 o 
   2  16   8       49.07       69.46      8.62 o 
  -1  17   8      112.33      111.12      7.11 o 
   1  17   8      125.10      116.52      6.75 o 
  -2  18   8        1.57        3.32      6.68 o 
   0  18   8       21.85       24.66      7.14 o 
  -1  19   8       11.85       13.46      6.52 o 
   1  19   8       12.70       17.26      6.04 o 
   0  20   8        4.08        5.88      7.43 o 
  -1  21   8       16.65       19.55      6.80 o 
  -3   1   9       42.25       52.99      9.46 o 
  -1   1   9        8.92       11.91      6.54 o 
   1   1   9       28.51       23.28      4.79 o 
   3   1   9        7.69       10.02      4.97 o 
  -4   2   9        8.78        4.24      5.21 o 
  -2   2   9      165.44      155.79      8.04 o 
   0   2   9       29.09       27.45      7.83 o 
   2   2   9       81.35       75.03      7.79 o 
  -3   3   9       60.86       71.22      7.30 o 
  -1   3   9       38.33       45.06      6.81 o 
   1   3   9        2.28        5.72      4.85 o 
   3   3   9      109.18      109.11      5.75 o 
  -4   4   9       20.84       24.18      6.14 o 
  -2   4   9       91.65       82.63      7.33 o 
   0   4   9       52.68       56.47      5.16 o 
   2   4   9      122.51      114.07      6.00 o 
  -3   5   9        6.11        5.70      6.64 o 
  -1   5   9       58.79       57.63      7.03 o 
   3   5   9       45.19       50.86      5.43 o 
  -4   6   9        0.29        6.20      7.11 o 
  -2   6   9        5.35        8.30      6.39 o 
   0   6   9       49.95       54.31      4.85 o 
   2   6   9      189.70      190.12      6.44 o 
  -3   7   9        0.04        5.67      5.68 o 
  -1   7   9      639.07      600.38     22.28 o 
   1   7   9      218.52      209.90     11.24 o 
   3   7   9       16.30       17.54      5.47 o 
  -2   8   9       40.83       39.04      5.86 o 
   0   8   9       50.76       52.38      4.37 o 
   2   8   9       58.48       63.23      7.70 o 
  -3   9   9        4.99        7.14      8.34 o 
  -1   9   9       61.30       59.33      4.85 o 
   1   9   9      485.93      490.42     17.21 o 
  -2  10   9        2.38        7.66      5.31 o 
   0  10   9      137.01      164.40      8.64 o 
   2  10   9       18.56       23.66      5.11 o 
  -3  11   9       21.21       22.71      9.03 o 
  -1  11   9       48.26       50.92      4.89 o 
   1  11   9       27.41       20.58      4.15 o 
  -2  12   9        5.02       11.44      8.58 o 
   0  12   9       17.47       13.22      5.66 o 
   2  12   9        9.92       19.79      4.96 o 
  -3  13   9       20.75       12.65      8.21 o 
  -1  13   9       32.43       32.31      6.38 o 
   1  13   9       47.36       37.95      4.67 o 
  -2  14   9       12.25       14.16      7.08 o 
   0  14   9      176.10      180.43      6.87 o 
   2  14   9        5.36       14.29      5.57 o 
  -1  15   9       76.46       72.41      6.86 o 
   1  15   9       24.46       25.41      5.25 o 
  -2  16   9        2.49        7.08      6.67 o 
   0  16   9       24.92       17.51      7.50 o 
  -1  17   9       71.40       72.58      7.04 o 
   1  17   9        3.14        6.70      5.29 o 
   0  18   9        0.13        0.00      9.56 o 
  -1  19   9       14.38       15.32      6.74 o 
  -2   0  10        8.65       17.70     10.38 o 
   0   0  10      175.31      180.29     13.23 o 
   2   0  10      159.00      148.28      9.12 o 
  -3   1  10       76.57       86.22      8.11 o 
  -1   1  10       19.89       21.77      6.91 o 
   1   1  10      212.27      230.08     10.69 o 
  -2   2  10      173.96      206.50      8.97 o 
   0   2  10       86.50       97.63      8.55 o 
   2   2  10       12.19       13.15      5.54 o 
  -3   3  10       24.58       28.69      7.30 o 
  -1   3  10       45.55       45.04      7.26 o 
   1   3  10      285.94      276.80      7.76 o 
  -2   4  10      255.63      265.79      9.44 o 
   0   4  10      109.99      102.91      8.62 o 
   2   4  10        6.10        6.74      5.44 o 
  -3   5  10        3.49        7.45      6.94 o 
  -1   5  10       23.53       24.18      7.13 o 
   1   5  10       53.34       58.85      6.22 o 
  -2   6  10       17.84       14.07      7.04 o 
   0   6  10       97.52      100.31      5.92 o 
   2   6  10       36.07       34.30      6.56 o 
  -3   7  10        2.67        5.70      5.79 o 
  -1   7  10      135.18      144.01      8.11 o 
   1   7  10       47.03       56.02      5.10 o 
  -2   8  10        8.47       11.05      5.91 o 
   0   8  10       71.16       73.06      8.06 o 
   2   8  10       96.76       97.79     10.75 o 
  -3   9  10        0.60        2.64      8.45 o 
  -1   9  10      195.64      185.62     11.47 o 
   1   9  10       54.16       49.99      4.96 o 
  -2  10  10        1.92        3.81      5.54 o 
   0  10  10       51.78       53.94      6.45 o 
   2  10  10       64.66       80.34      8.63 o 
  -3  11  10        6.97       16.44      9.24 o 
  -1  11  10       60.24       64.37      9.22 o 
   1  11  10       14.75       16.47      4.74 o 
  -2  12  10        6.57        6.01      8.80 o 
   0  12  10      227.74      212.99      7.69 o 
  -1  13  10       24.96       25.56      6.38 o 
   1  13  10       46.62       44.88      6.14 o 
  -2  14  10        3.72       13.39      9.16 o 
   0  14  10       85.87       87.27      6.47 o 
  -1  15  10       11.35        8.75      6.49 o 
   1  15  10       23.84       19.08      5.51 o 
   0  16  10       18.30       13.54      8.19 o 
  -1  17  10       46.90       47.41      7.26 o 
  -3   1  11       67.95       83.41      8.49 o 
  -1   1  11       10.37       12.01      7.34 o 
   1   1  11       13.18       10.95      6.56 o 
  -2   2  11       27.43       35.40      7.77 o 
   0   2  11       30.15       22.04      8.34 o 
   2   2  11        2.52        6.59      5.59 o 
  -3   3  11        7.18       16.61      7.76 o 
  -1   3  11        7.80       10.22      7.47 o 
   1   3  11       63.13       63.64      6.61 o 
  -2   4  11      137.12      141.15      8.75 o 
   0   4  11        0.71        4.69      8.11 o 
   2   4  11        1.63        4.76      5.78 o 
  -3   5  11        2.40       16.98      7.58 o 
  -1   5  11       30.82       39.51      7.71 o 
   1   5  11      108.30      102.10      6.73 o 
  -2   6  11        5.44        9.71      7.28 o 
   0   6  11       14.65       17.04      7.84 o 
  -3   7  11        0.01        3.62      6.39 o 
  -1   7  11       98.06      100.48      8.07 o 
   1   7  11       91.62       89.42      5.65 o 
  -2   8  11        9.94       14.28      7.59 o 
   0   8  11       10.14       24.06      6.65 o 
  -1   9  11       33.82       36.47      6.52 o 
   1   9  11       19.57       21.28      6.48 o 
  -2  10  11       10.12       15.85      9.23 o 
   0  10  11       30.53       33.56      6.67 o 
  -1  11  11        8.74       13.24      6.05 o 
   1  11  11        5.80        3.45      6.33 o 
  -2  12  11        6.57       15.40      9.47 o 
   0  12  11       42.87       50.02      6.78 o 
  -1  13  11        2.87       10.86      8.80 o 
   0  14  11       33.60       31.21      8.83 o 
  -2   0  12       12.27        7.73     10.78 o 
   0   0  12      145.68      154.86     14.04 o 
  -1   1  12       37.90       46.45     10.38 o 
   1   1  12        0.42       13.37      8.91 o 
  -2   2  12        6.78        7.95      7.82 o 
   0   2  12       93.84      102.00      9.48 o 
  -1   3  12       10.60        8.55      7.77 o 
   1   3  12        7.82        3.63      6.34 o 
  -2   4  12       21.31       21.48      7.88 o 
   0   4  12       31.63       33.68      8.62 o 
  -1   5  12       40.13       53.56      7.96 o 
   1   5  12        1.44        1.66      6.23 o 
  -2   6  12       22.65       22.56      7.92 o 
   0   6  12       20.45       17.66      8.25 o 
  -1   7  12        6.32       18.57      6.70 o 
   0   8  12        2.24        6.45      6.84 o 
  -1   9  12        1.60        5.10      6.45 o 
   0  10  12       85.05       90.74      7.54 o 
                                                 
